# Supplementary material for: Identifying groups of children's social mobility opportunity for public health applications using k-means clustering
Source: Heliyon. 2023 Sep 18;9(9):e20250. doi: 10.1016/j.heliyon.2023.e20250 (PMC10560027; doi:10.1016/j.heliyon.2023.e20250)
Supplement: Multimedia component 1 [file mmc1.xlsx]

## Sheet: Sheet1
Abbreviation	Definition	Format
FIPS	Federal Information Processing Standards codes that uniquely identify each census tract	10 or 11 digit code (first 1-2 digits denote state; middle 3 digits denote county; last 6 digits denote census tract)
RUCA	Rural-Urban Commuting Area Codes as classified by the US Department of Agriculture (USDA) with 1 being most urban and 10 being most rural	Designation 1 – 10
Kir	The statistically predicted mean percentile rank of a census tract (relative to other children born in the same year) in the national distribution of individual income	percentile between 0.00 – 1.00
Jal	The statistically predicted fraction of incarcerated residents in a census tract on April 1, 2010	% between 0.00 – 1.00 (negative values are statistical approximations and can be interpreted as 0)
Wrk	The statistically predicted fraction of children with positive earnings in 2015	% between 0.00 – 1.00
Lpv	The statistically predicted fraction of children who grew up in a given census tract and ended up living in a tract with a poverty rate of <10% in adulthood	% between 0.00 – 1.00
(1,25,50,75,100,avg)	“For a subgroup of children within a census tract whose parental income was at the 1st, 25th, 50th, 75th, 100th, or average percentile of the US household income distribution”
(NF, NM, WF, WM)	“For a subgroup of children who are non-white females / non-white males / white females / white males”
Pooledx2	“For a subgroup of children pooled by race and sex (not distinguished as NF, NM, WF, WM)”
Cluster2/3/4/5/6/7/8/9/10	To which cluster the census tract was assigned when the model sorted all census tracts into either 2, 3, 4, 5, 6, 7, 8, 9, or 10 clusters	assigned cluster (integer) between 1 – 10
U/S/R	Urban (RUCA values 1-3)/Suburban (RUCA values 4-6)/Rural (RUCA values 7-10)
Cluster Counts (aka: Freq.x or Freq.y)	The number of census tracts that the model placed into each of the 10. Used to determine how many clusters best represented the data (the column that was chosen was the column with the highest number of rows that also had each cell value >2 and >5% of the total column sum)	integers between 2 – 3,307 possible tracts in each cluster
Ranking (1=worst, X=best)	The relative ranking of each cluster produced by the model	integers between 1 – 10 depending on how many clusters were created by the model.
N	Number of census tracts in each cluster	integers between 2 – 3,307
CX.Y	Cluster Y within a group of X clusters produced by the model. (Ex: C5.2 refers to Cluster #2 in a model that produced 5 total clusters)	C(2-10).(1-10)
Cell values in “Stats” files	average values of kir, jal, wrk, and lpv averaged across all census tracts within each cluster	(same format as kir, jal, wrk, and lpv variables)
EPA Region 1/2/3/4/5/6/7/8/9/10	US EPA Regions of states in the US	i.e. "Region 1"
